# Supplementary material for: Regulation of Neuroendocrine-like Differentiation in Prostate Cancer by Non-Coding RNAs
Source: Noncoding RNA. 2021 Dec 2;7(4):75. doi: 10.3390/ncrna7040075 (PMC8704250; doi:10.3390/ncrna7040075)
Supplement: Supplementary file 1 [file ncrna-07-00075-s001.zip]

Archive with 1 entries (1 files):
- ncrna-1391656-supplementary.pdf
